# Supplementary material for: Rapidly mining candidate cotton drought resistance genes based on key indicators of drought resistance
Source: BMC Plant Biol. 2024 Feb 21;24:129. doi: 10.1186/s12870-024-04801-6 (PMC10880307; doi:10.1186/s12870-024-04801-6)
Supplement: Supplementary file 1 — Additional file 1. Supplementary tables [file 12870_2024_4801_MOESM1_ESM.xlsx]

## Sheet: all primers
supplementary table 1 19 candidate genes qPCR primers				supplementary table 2 Cloning primers andVIGS primers for 3 genes
Gene	Primer sequence (forward)	Primer sequence (reverse)		Gene	Primer sequence (forward)	Primer sequence (reverse)
GhUBQ7-qPCR	GAAGGCATTCCACCTGACCAAC	CTTGACCTTCTTCTTCTTGTGCTTG		Ghir_A07G024640	ATGGAGGTAGTAAGGAGATG	TCATGAGTTAAATGTTGTACAATC
Ghir_A07G024640-qPCR	AGCCGTTGAAACGCAATGTC	CGTCTCGACGTCCCAATTCT		Ghir_A10G014350	ATGAAAATTCTTGAAGATAGCTTGG	TTATTGTAGCTGTTGTAAGCCTCG
Ghir_A07G024650-qPCR	TCCCAATCTCGATCCGACCT	TGTTTGTGGGGTTGCAGGAT		Ghir_A13G016050	ATGGCTCCGAATTTGGAG	TTATGCAGGACTAATTTTTGCAA
Ghir_A07G025060-qPCR	CCCGACCTATGTTGTCGGAG	TTGACAAAGGGAGCAAGGCA		Ghir_A07G024640-VIGS	GGAATTCCATACTCTAGGCTTCTCGCACTG	GCTCTAGAGCCCCTTCCAAGTTTCCTCATT
Ghir_A10G014350-qPCR	CAATCTTGTGTTGCCTCCGC	AGGCTGCAATTTCGGGAGAA		Ghir_A10G014350-VIGS	GGAATTCCTCCAACATACTTCGGGAACTG	GCTCTAGAGCCTGTTGTAAGCCTCGATGAAAAG
Ghir_A10G014460-qPCR	CCAAGCCAGAGTTCCCATGT	CAGCGTCAAAGCATTCCCTG		Ghir_A13G016050-VIGS	GGAATTCCAGGACGCCACTCTGATATAGGTA	GCTCTAGAGCCAAGTGACTTTTTACCGTCCAGT
Ghir_A10G014470-qPCR	GTGCACCAGGGAAGTCCTAC	GCGGCCATCCAGTACCATAA
Ghir_A10G014660-qPCR	GGCACGAGACAGCCTATACC	TCGGAAGCAGTGTAAACCCC
Ghir_A10G014720-qPCR	TGACTGGCAACGAACCGAAT	CGTGGTGATCCAAAAGCACA
Ghir_A10G017720-qPCR	GCCGGCGAAGACAAAAAGTT	TTCCCGCTACAAAAACCGGA
Ghir_A10G017990-qPCR	TGTGTACAACGGAACTGGGG	TCTCTCTCCTGGGATCTGCC
Ghir_A10G018240-qPCR	GGTTGTCTCTTCCCCAGAGC	CCATGTCCTGTCCTTTCCCC
Ghir_A13G015610-qPCR	TGAACTGAGGCAAGTTGTACCT	CCCCCAACTAATCCTCTGCC
Ghir_A13G015660-qPCR	GCAGAGCACAGAAGGTTCCA	AACAGTGGTCCTCCAGGGTA
Ghir_A13G015860-qPCR	AGGGAGTGGACCGATTCAGA	GTGCAAGTGATCAATGGTTATCCC
Ghir_A13G015990-qPCR	GCTACATTGTTCCCTCCGCT	TCCAGCCGGGAAATGAAGTC
Ghir_A13G016010-qPCR	CTGCATGACACCCCCAGATT	TCCGAGCAAGTTTCGGTTCA
Ghir_A13G016050-qPCR	CCATGGTGTCCCCCTTCATC	TGGGATATAGCTGGTCCCGT
Ghir_A13G016380-qPCR	TGGCTCCAACACTTGCTGAT	AGACCCAGTTCGGACAAACC
Ghir_A13G016390-qPCR	GTTGAACATCGTGTGGTCGC	CATTTGCGACCAGTTCAGGC

## Sheet: descriptive statistics
supplementary table 3 Descriptive statistics of field traits of Kuitun parents and populations in 2019										supplementary table 4 Descriptive statistics of field traits of Shawan parents and populations in 2020
Traits	Treatment	Parents		Offspring						Traits	Treament	Parents		Offspring
		Acala1517-08	XLZ36	Mean±SD	CV%	max	min					Acala1517-08	XLZ36	Mean±SD	CV%	max	min
PH	CK	56.2	60.8	64.43±7.39	11.47	70	37.8			PH	CK	67.67	72.29	66.9±4.97	7.43	85.5	51.5
	DS	55.4	59.2	55.01±6.52	11.85	79.9	37.8				DS	62.44	64.64	59.57±5.52	9.27	82.67	44.83
BSH	CK	18.4	27.6	23.18±3.7	15.9	33.3	11			FBN	CK	9	8.42	8.28±0.67	8.09	11	6.33
	DS	23.6	26.2	23.28±3.06	13.14	32.4	14.9				DS	7.93	6.82	7.97±0.72	9.03	10.17	6.17
BSN	CK	4.2	5.4	5.88±0.46	7.82	6.4	3.5			EFBN	CK	7.83	6.96	5.99±0.85	14.19	9.5	3.5
	DS	6	4.8	5.08±0.55	10.83	8.9	3.3				DS	5.15	3.67	4.66±0.68	14.59	6.83	2.67
FBN	CK	7.2	6.6	7.2±0.83	11.53	8.6	4.2			BN	CK	9.83	8.12	6.9±1.29	18.7	12.83	4.5
	DS	7	6.4	6.15±0.76	12.36	8.7	4.4				DS	5.22	3.7	4.87±0.85	17.45	8.17	2.67
EFBN	CK	7	6.2	6.6±0.88	13.33	8	3			EBN	CK	9.33	7.71	6.79±1.24	18.26	12.83	4.5
	DS	5.6	5.2	5.28±0.75	14.2	7.5	3.7				DS	5.22	3.7	4.8±0.8	16.67	7.5	2.67
BN	CK	8.2	7.4	6.78±1.42	20.92	13.5	3.5			Pn	CK	26.68	24.82	24.23±1.92	7.92	29.95	18.87
	DS	6.6	5.6	5.6±1.08	19.29	9.4	3.8				DS	8.93	8.37	9.74±2.22	22.79	19.07	4.33
EBN	CK	8.2	7.2	6.7±1.39	20.75	13.21	3.4			Tr	CK	4.95	5.53	8.01±1.3	16.23	12.27	4.93
	DS	6.6	5.6	5.88±1.09	18.54	9.4	3.6				DS	5.17	4.37	4.9±0.82	16.73	8.67	2.7
CSY	CK	121.57	121.1	105.67±17.31	16.38	138.52	13.66			WUE	CK	5.27	5.08	3.37±0.65	19.29	6.07	1.85
	DS	107.65	111.47	104.26±14.52	13.93	133.82	30.04				DS	1.76	2.05	2.06±0.36	17.48	3.13	1.03
CLY	CK	47.81	52.85	43.31±7.89	18.22	61.54	4.25			Ci	CK	202.33	209.33	251.09±30.86	7.18	260.67	184.33
	DS	43.78	46.86	44.22±7.08	16.01	59.7	10.2				DS	269.52	227.52	226.14±16.23	12.29	321.5	99.87
LP	DS	0.39	0.42	0.41±0.028	6.83	0.48	0.3			Gs	CK	413.5	452.67	495.7±92.5	18.66	779.67	274.5
	CK	0.41	0.44	0.42±0.04	9.52	0.56	0.3				DS	152.56	100.3	140.8±35.68	25.34	316	65
SBW	DS	6.08	5.57	5.3±0.81	15.28	6.93	0.88			VPD	CK	1.45	1.57	2.3±0.39	16.96	3.83	1.45
	CK	5.38	6.06	5.18±0.74	14.29	6.69	1.5				DS	3.8	4.61	3.86±0.49	12.69	4.95	2.4
YPP	DS	49.84	40.13	35.38±8.59	24.28	67.18	6.46			SBW	CK	5.45	5.86	4.62±0.89	19.26	7.02	1.81
	DS	35.52	33.91	30.61±7.63	24.93	55.84	7.44				DS	4.7	4.59	4.42±0.61	13.8	6.18	1.84
root	CK	22.98	24.62	23.86±4.58	19.2	895.36	8.45			CSY	CK	109.05	117.21	92.04±17.55	19.07	135.82	36.17
	DS	24.54	20.93	20.5±5.8	28.29	48.27	7.84				DS	93.99	91.72	88.43±12.32	13.93	123.69	36.85
stem	DS	50.78	78.84	45.09±12.14	26.92	93.08	17.62			CLY	CK	43.48	48.69	37.17±7.98	21.47	57.63	12.53
	CK	61.31	65.5	46.67±15.12	32.4	106.57	19.61				DS	37.41	38.83	35.82±5.89	16.44	50.9	10.44
leaf	DS	56.4	66.73	34.52±10.39	30.1	68.77	8.61			LP	CK	0.4	0.42	0.4±0.04	10	0.6	0.28
	CK	45.41	45.13	33.76±13.29	39.37	88.09	10.99				DS	0.4	0.42	0.40±0.03	7.42	0.63	0.26
boll	DS	108.94	109.08	96.9±27.98	28.88	168.41	22.95			YPP	CK	50.89	45.17	31.51±8.74	27.74	58.52	8.44
	CK	123.79	148.26	91.21±29.98	32.87	192.94	22.62				DS	25.22	17.04	21.36±5.02	23.5	35.38	5.99
OP	DS	216.12	254.64	176.41±44.1	25	299.6	57.83			Root	CK	19.81	20.09	17.76±3.52	19.82	30.26	9.14
	CK	230.5	258.88	171.46±48.42	28.24	356.82	82.49				DS	20.64	16.91	15.8±3.33	21.08	32.7	8.54
RSR	DS	0.11	0.1	0.14±0.03	21.43	5.9	0.05			Stem	CK	54.05	61.52	49.22±10.76	21.86	76.48	23.4
	CK	0.12	0.08	0.15±0.04	26.67	0.47	0.05				DS	48.78	41.91	39.61±9.56	24.14	74.5	14.27
										Leaf	CK	35.82	29.48	30.45±8.61	28.28	71.58	11.29
											DS	23.94	18.58	15.36±4.95	32.23	30.4	6.15
										Boll	CK	80.34	95.4	86.27±25.43	29.48	156.51	32.81
											DS	79.8	52	68.41±19.29	28.2	117.68	20.33
										OP	CK	170.21	186.41	165.95±37.79	22.77	279.11	81.69
											DS	152.52	112.49	123.39±29.07	23.56	202.76	47.07
										RSR	CK	0.12	0.11	0.11±0.02	18.18	0.25	0.05
											DS	0.14	0.15	0.13±0.03	23.08	0.24	0.09

## Sheet: principal component analysis
supplementary table 5 Principal component analysis factor loading matrix and contribution rate of Shawan in 2019											supplementary table 6 Principal Component Factor Loading Matrix and Contribution Rate of Kuitun in 2019											supplementary table 7 Principal Component Factor Loading Matrix and Contribution Rate of Shawan in 2020
Traits	Principal component										Traits	Principal component										Traits	Principal component
	PC1	PC2	PC3	PC4	PC5	PC6	PC7					PC1	PC2	PC3	PC4	PC5	PC6						PC1	PC2	PC3	PC4	PC5	PC6	PC7	PC8
PH	0.42	-0.17	0.23	-0.09	-0.04	0.08	0.41				PH	0.553	-0.076	-0.112	-0.183	0.243	0.225					PH	0.421	0.017	-0.293	-0.001	-0.202	0.219	-0.113	0.196
FBN	0.64	0	0.15	-0.24	-0.11	0.04	0.26				BSH	0.221	-0.022	0.214	-0.496	0.68	0.088					FBN	0.43	0.068	-0.305	-0.219	-0.275	-0.031	-0.331	0.21
EFBN	0.77	0.15	-0.08	-0.45	0.12	-0.14	0.06				BSN	0.167	-0.035	0.134	-0.587	0.577	-0.098					EFBN	0.658	0.31	-0.558	-0.109	0.063	-0.064	0.07	-0.092
BN	0.8	0.15	-0.08	-0.46	0.05	-0.1	-0.01				FBN	0.733	-0.154	-0.263	0.055	-0.08	0.14					BN	0.692	0.329	-0.573	-0.092	0.068	-0.02	0.101	-0.074
EBN	0.8	0.13	-0.09	-0.45	0.12	-0.13	0.05				EFBN	0.867	-0.147	-0.275	0.069	-0.081	0.084					EBN	0.717	0.298	-0.548	-0.125	0.062	-0.017	0.115	-0.051
Pn	-0.04	0.09	0.16	0.09	0.83	0.41	0.17				BN	0.861	-0.19	-0.334	-0.01	-0.085	-0.03					Pn	0.188	0.279	0.26	0.22	0.761	-0.202	0.034	0.269
Tr	-0.04	0.7	0.55	0.11	0.23	0	0.01				EBN	0.851	-0.177	-0.385	-0.014	-0.069	-0.041					Tr	0.101	0.338	-0.032	0.764	-0.009	-0.222	0.05	0.432
WUE	0.01	-0.55	-0.33	0.01	0.48	0.41	0.15				SBW	0.372	-0.103	0.829	0.197	0.013	-0.237					WUE	0.156	-0.085	0.241	-0.474	0.74	-0.063	-0.027	-0.089
Ci	0	0.67	0.56	0.04	-0.09	-0.12	-0.09				CSY	0.417	-0.052	0.84	0.157	-0.021	-0.2					Ci	-0.269	-0.021	-0.302	0.502	-0.304	0.467	-0.302	-0.212
Gs	-0.05	0.66	0.6	0.09	0.28	0.06	-0.01				CLY	0.374	0.054	0.828	0.073	-0.112	0.206					Gs	0.024	0.355	-0.132	0.741	0.388	0.213	-0.153	0.104
VPD	0.5	0.44	-0.52	0.48	-0.04	0.15	-0.11				LP	0.063	0.194	0.294	-0.135	-0.166	0.845					VPD	0.06	-0.047	0.109	-0.08	-0.585	-0.588	0.249	0.413
SBW	0.5	0.44	-0.62	0.48	-0.04	0.15	-0.11				YPP	0.916	-0.219	0.085	0.088	-0.042	-0.155					SBW	0.554	0.303	0.703	-0.012	-0.188	0.088	-0.191	-0.035
CLY	0.26	0.44	-0.45	0.62	-0.1	-0.04	0.34				Root	0.146	0.555	-0.124	0.614	0.46	0.121					CSY	0.533	0.297	0.72	-0.014	-0.18	0.106	-0.205	-0.058
LP	-0.3	0.01	0.09	0.24	-0.12	-0.31	0.78				Stem	0.253	0.715	-0.104	0.044	0.155	-0.193					CLY	0.531	0.229	0.674	0.104	-0.188	0.284	0.231	-0.088
YPP	0.87	0.27	-0.28	-0.2	0.09	-0.04	-0.01				Leaf	0.113	0.716	-0.072	-0.066	0.103	-0.127					LP	0.115	-0.08	0.062	0.225	-0.055	0.355	0.826	-0.056
Root	0.47	-0.14	0.44	0.15	-0.43	0.5	0.03				Boll	0.275	0.767	0.044	-0.074	-0.23	0.078					YPP	0.875	0.399	0.052	-0.1	-0.058	0.04	-0.02	-0.069
Stem	0.64	-0.37	0.33	0.15	-0.1	0.11	0.06				OP	0.276	0.935	-0.031	-0.051	-0.086	-0.06					Root	0.294	-0.583	-0.016	-0.229	0.111	0.469	0.006	0.432
Leaf	0.54	-0.39	0.36	0.29	-0.09	0.1	-0.03				RSR	-0.096	-0.259	-0.086	0.704	0.589	0.188					Stem	0.426	-0.706	-0.063	0.073	0.036	0.163	-0.042	0.177
Boll	0.42	-0.3	0.3	0.49	0.13	-0.26	-0.2				CV	4.693	3.082	2.761	1.615	1.574	1.086					Leaf	0.422	-0.455	0.204	0.142	0.05	-0.204	-0.197	0.105
OP	0.65	-0.41	0.36	0.41	0.01	-0.09	-0.12				CR	26.072	17.124	15.342	8.975	8.747	6.036					Boll	0.491	-0.682	0.002	0.24	0.064	-0.08	0.046	-0.151
RSR	-0.23	0.37	0.03	-0.34	-0.46	0.62	0.06				CCR	26.072	43.196	58.538	67.513	76.26	82.296					OP	0.559	-0.785	0.003	0.213	0.056	-0.032	-0.023	-0.038
CV	5.42	3.14	2.68	2.31	1.57	1.28	1.11															RSR	-0.356	0.328	-0.002	-0.44	0.049	0.51	0.011	0.495
CR	25.81	14.94	12.78	11.01	7.46	6.11	5.3															CV	4.711	3.256	2.886	2.196	1.976	1.54	1.189	1.11
CCR	25.81	40.74	53.52	64.53	71.99	78.1	83.39															CR	21.413	14.802	13.117	9.982	8.983	7.001	5.406	5.045
Note: Eigenvalue, CV; contribution rate, CR; cumulative contribution rate, CCR.																						CCR	21.413	36.214	49.331	59.313	68.296	75.297	80.703	85.748

## Sheet: Difference analysis
supplementary table 8 Variance statistics of variation rates of parental traits after the normal and drought stress treatments at 3 environmental points
Traits	Environment
	19KT	19SW	20SW
PH	0.92	0.03*	0.01*
FBN	0.42	0.78	0.05*
EFBN	0.18	0.07	0.00**
BN	0.06	0.09	0.00**
EBN	0.05*	0.57	0.01**
CSY	0.04*	0.03*	0.04
CLY	0.02*	0.22	0.11
LP	0.89	0.13	0.66
SBW	0.04*	0.03*	0.04*
YPP	0.83	0.59	0.01*
Root	0.78	0.95	0.03*
Stem	0.49	0.86	0.00**
Leaf	0.94	0.46	0.18
Boll	0.65	0.95	0.12
OP	0.64	0.96	0
RSR	0.67	0.72	0.1
Pn	/	0.04*	0.78
Tr	/	0.02*	0.00**
WUE	/	0.04*	0.09
Ci	/	0.03*	0.00**
Gs	/	0.02*	0.00**
VPD	/	0.03*	0.06
Note: "/" means missing data.
